# Supplementary material for: Two new and one newly recorded species of Gracillariidae from China (Lepidoptera)
Source: Zookeys. 2016 Feb 3;(559):139–50. doi: 10.3897/zookeys.559.6812 (PMC4768276; doi:10.3897/zookeys.559.6812)
Supplement: XML Treatment for Eumetriochroa [file zookeys.559.6812-treatment1.xml]

<!DOCTYPE tp:taxon-treatment
  PUBLIC "-//TaxonX//DTD Taxonomic Treatment Publishing DTD v0 20100105//EN" "tax-treatment-NSO.dtd">
<tp:taxon-treatment xmlns:tp="http://www.plazi.org/taxpub"><tp:treatment-meta><kwd-group><label>Taxon classification</label><kwd><named-content content-type="kingdom">Animalia</named-content></kwd><kwd><named-content content-type="order">Lepidoptera</named-content></kwd><kwd><named-content content-type="family">Gracillariidae</named-content></kwd></kwd-group><mixed-citation publication-type="journal"><person-group><name><surname>Bai</surname><given-names>Haiyan</given-names></name><name><surname>Xu</surname><given-names>Jiasheng</given-names></name><name><surname>Dai</surname><given-names>Xiaohua</given-names></name></person-group><article-title>Two new and one newly recorded species of <tp:taxon-name><tp:taxon-name-part taxon-name-part-type="family">Gracillariidae</tp:taxon-name-part></tp:taxon-name> from China (<tp:taxon-name><tp:taxon-name-part taxon-name-part-type="order">Lepidoptera</tp:taxon-name-part></tp:taxon-name>)</article-title><source>Zookeys</source><day>3</day><month>2</month><year>2016</year><volume>2016</volume><issue>559</issue><fpage>139</fpage><lpage>150</lpage><pub-id pub-id-type="doi">10.3897/zookeys.559.6812</pub-id></mixed-citation></tp:treatment-meta><tp:nomenclature><tp:taxon-name>
            <tp:taxon-name-part taxon-name-part-type="genus">Eumetriochroa</tp:taxon-name-part>
          </tp:taxon-name><tp:taxon-authority>Kumata, 1998</tp:taxon-authority><tp:nomenclature-citation-list><tp:nomenclature-citation><tp:taxon-name>
                <tp:taxon-name-part taxon-name-part-type="genus">Eumetriochroa</tp:taxon-name-part>
              </tp:taxon-name><comment>Kumata, 1998, <italic><tp:taxon-name><tp:taxon-name-part taxon-name-part-type="class">Insecta</tp:taxon-name-part></tp:taxon-name> Matsumurana</italic> (N.S.) 54: 83.</comment></tp:nomenclature-citation></tp:nomenclature-citation-list></tp:nomenclature><tp:treatment-sec sec-type="Type species"><title>Type species.</title><p>
            <italic><tp:taxon-name><tp:taxon-name-part taxon-name-part-type="genus">Eumetriochroa</tp:taxon-name-part> <tp:taxon-name-part taxon-name-part-type="species">hederae</tp:taxon-name-part></tp:taxon-name></italic> Kumata, 1998.</p></tp:treatment-sec><tp:treatment-sec sec-type="References"><title>References.</title><p>
            <xref ref-type="bibr" rid="B8">Kumata (1998</xref>: 85, figs 1, 2A, 12A, B, 14A, 17, 18A, 22A, 24A, B).</p></tp:treatment-sec><tp:treatment-sec sec-type="Key to the Chinese species of Eumetriochroa"><title>Key to the Chinese species of <italic><tp:taxon-name><tp:taxon-name-part taxon-name-part-type="genus">Eumetriochroa</tp:taxon-name-part></tp:taxon-name></italic></title><table-wrap content-type="key" position="anchor" orientation="portrait"><table id="TID0EKFAC" rules="all"><tbody><tr><td rowspan="1" colspan="1">1</td><td rowspan="1" colspan="1">Forewing snow white, with five ochreous brown fasciae; (♂) valva with a trapezoid lobe on disc, vesica with a weakly sclerotized tubular part; (♀) signum blade-shaped, with a laterally elongated, triangular basal plate</td><td rowspan="1" colspan="1">
                    <bold><italic><tp:taxon-name><tp:taxon-name-part taxon-name-part-type="genus">Eumetriochroa</tp:taxon-name-part> <tp:taxon-name-part taxon-name-part-type="species">hiranoi</tp:taxon-name-part></tp:taxon-name></italic> Kumata, 1998</bold>
                  </td></tr><tr><td rowspan="1" colspan="1">–</td><td rowspan="1" colspan="1">Forewing ochreous brown, with five white fasciae; (♂) valva with a finger shaped process basally, vesica with a cornutus which has three to four transverse dentils; (♀) signum thorn-shaped, with a small triangular basal plate</td><td rowspan="1" colspan="1">
                    <bold><italic><tp:taxon-name><tp:taxon-name-part taxon-name-part-type="genus">Eumetriochroa</tp:taxon-name-part> <tp:taxon-name-part taxon-name-part-type="species">hederae</tp:taxon-name-part></tp:taxon-name></italic> Kumata, 1998</bold>
                  </td></tr></tbody></table></table-wrap></tp:treatment-sec><ref-list><ref id="B8"><mixed-citation xmlns:xlink="http://www.w3.org/1999/xlink" xlink:type="simple">
          <person-group><name name-style="western"><surname>Kumata</surname><given-names>T</given-names></name></person-group> (<year>1998</year>) <article-title>Japanese species of the subfamily <tp:taxon-name><tp:taxon-name-part taxon-name-part-type="subfamily">Oecophyllembiinae</tp:taxon-name-part></tp:taxon-name> Réal <italic>et</italic> Balachowsky (<tp:taxon-name><tp:taxon-name-part taxon-name-part-type="order">Lepidoptera</tp:taxon-name-part></tp:taxon-name>: <tp:taxon-name><tp:taxon-name-part taxon-name-part-type="family">Gracillariidae</tp:taxon-name-part></tp:taxon-name>), with descriptions of a new genus and eight new species.</article-title> <source><tp:taxon-name><tp:taxon-name-part taxon-name-part-type="class">Insecta</tp:taxon-name-part></tp:taxon-name> Matsumurana</source> (<series>New Series</series>) <volume>54</volume>: <fpage>77</fpage>–<lpage>131</lpage>.</mixed-citation></ref></ref-list></tp:taxon-treatment>
