# Supplementary material for: Two new and one newly recorded species of Gracillariidae from China (Lepidoptera)
Source: Zookeys. 2016 Feb 3;(559):139–50. doi: 10.3897/zookeys.559.6812 (PMC4768276; doi:10.3897/zookeys.559.6812)
Supplement: XML Treatment for Eumetriochroa hiranoi [file zookeys.559.6812-treatment2.xml]

<!DOCTYPE tp:taxon-treatment
  PUBLIC "-//TaxonX//DTD Taxonomic Treatment Publishing DTD v0 20100105//EN" "tax-treatment-NSO.dtd">
<tp:taxon-treatment xmlns:tp="http://www.plazi.org/taxpub"><tp:treatment-meta><kwd-group><label>Taxon classification</label><kwd><named-content content-type="kingdom">Animalia</named-content></kwd><kwd><named-content content-type="order">Lepidoptera</named-content></kwd><kwd><named-content content-type="family">Gracillariidae</named-content></kwd></kwd-group><mixed-citation publication-type="journal"><person-group><name><surname>Bai</surname><given-names>Haiyan</given-names></name><name><surname>Xu</surname><given-names>Jiasheng</given-names></name><name><surname>Dai</surname><given-names>Xiaohua</given-names></name></person-group><article-title>Two new and one newly recorded species of <tp:taxon-name><tp:taxon-name-part taxon-name-part-type="family">Gracillariidae</tp:taxon-name-part></tp:taxon-name> from China (<tp:taxon-name><tp:taxon-name-part taxon-name-part-type="order">Lepidoptera</tp:taxon-name-part></tp:taxon-name>)</article-title><source>Zookeys</source><day>3</day><month>2</month><year>2016</year><volume>2016</volume><issue>559</issue><fpage>139</fpage><lpage>150</lpage><pub-id pub-id-type="doi">10.3897/zookeys.559.6812</pub-id></mixed-citation></tp:treatment-meta><tp:nomenclature><tp:taxon-name>
            <tp:taxon-name-part taxon-name-part-type="genus">Eumetriochroa</tp:taxon-name-part>
            <tp:taxon-name-part taxon-name-part-type="species">hiranoi</tp:taxon-name-part>
          </tp:taxon-name><tp:taxon-authority>Kumata, 1998</tp:taxon-authority><xref ref-type="fig" rid="F1">Figs 1</xref><xref ref-type="fig" rid="F2">, 5</xref><xref ref-type="fig" rid="F3">, 9</xref><tp:nomenclature-citation-list><tp:nomenclature-citation><tp:taxon-name>
                <tp:taxon-name-part taxon-name-part-type="genus">Eumetriochroa</tp:taxon-name-part> <tp:taxon-name-part taxon-name-part-type="species">hiranoi</tp:taxon-name-part></tp:taxon-name><comment>Kumata, 1998, <italic><tp:taxon-name><tp:taxon-name-part taxon-name-part-type="class">Insecta</tp:taxon-name-part></tp:taxon-name> Matsumurana</italic> (N.S.) 54: 96.</comment></tp:nomenclature-citation></tp:nomenclature-citation-list></tp:nomenclature><tp:treatment-sec sec-type="References"><title>References.</title><p>De Prins &amp; De Prins (2005: 185), <xref ref-type="bibr" rid="B7">Kobayashi et al. (2013</xref>: 119).</p></tp:treatment-sec><tp:treatment-sec sec-type="Adult"><title>Adult</title><p>(Fig. <xref ref-type="fig" rid="F1">1</xref>). Wing expanse 4.7~5.1 mm.</p><fig id="F1" position="float" orientation="portrait"><label>Figures 1–4.</label><caption><p>Adults. <bold>1</bold> <italic><tp:taxon-name><tp:taxon-name-part taxon-name-part-type="genus">Eumetriochroa</tp:taxon-name-part> <tp:taxon-name-part taxon-name-part-type="species">hiranoi</tp:taxon-name-part></tp:taxon-name></italic> Kumata <bold>2</bold> <italic><tp:taxon-name><tp:taxon-name-part taxon-name-part-type="genus">Eumetriochroa</tp:taxon-name-part> <tp:taxon-name-part taxon-name-part-type="species">hederae</tp:taxon-name-part></tp:taxon-name></italic> Kumata <bold>3</bold> <italic><tp:taxon-name><tp:taxon-name-part taxon-name-part-type="genus">Metriochroa</tp:taxon-name-part> <tp:taxon-name-part taxon-name-part-type="species">alboannulata</tp:taxon-name-part></tp:taxon-name></italic> Bai, sp. n. <bold>4</bold> <italic><tp:taxon-name><tp:taxon-name-part taxon-name-part-type="genus">Gibbovalva</tp:taxon-name-part> <tp:taxon-name-part taxon-name-part-type="species">clavata</tp:taxon-name-part></tp:taxon-name></italic> Bai, sp. n. Scale bar 2000 μm.</p></caption><graphic xmlns:xlink="http://www.w3.org/1999/xlink" xlink:href="zookeys-559-139-g001.jpg" position="float" orientation="portrait" xlink:type="simple" id="oo_76159.jpg"/></fig></tp:treatment-sec><tp:treatment-sec sec-type="material"><title>Material examined.</title><p>2♂♂, 2♀♀, China. Feng Shan, Ganzhou, Jiangxi Province, 8 September 2012, leg. Jiasheng Xu and Chengqing Liao; genitalia slide Nos B13087, B13088, B13089, B13090; all in <abbrev xmlns:xlink="http://www.w3.org/1999/xlink" content-type="institution" xlink:title="Insect Collection, Department of Bioscience and Biotechnology, Changzhi College, Changzhi, Shanxi, China" xlink:type="simple">ICCC</abbrev>.</p></tp:treatment-sec><tp:treatment-sec sec-type="Host plant"><title>Host plant.</title><p>
            <tp:taxon-name><tp:taxon-name-part taxon-name-part-type="family">Styracaceae</tp:taxon-name-part></tp:taxon-name>: <italic><tp:taxon-name><tp:taxon-name-part taxon-name-part-type="genus">Styrax</tp:taxon-name-part> <tp:taxon-name-part taxon-name-part-type="species">japonicus</tp:taxon-name-part></tp:taxon-name></italic> Siebold &amp; Zucc. (Kumata, 1998).</p></tp:treatment-sec><tp:treatment-sec sec-type="Distribution"><title>Distribution.</title><p>China (Jiangxi), Japan.</p></tp:treatment-sec><tp:treatment-sec sec-type="Remarks"><title>Remarks.</title><p>In all four specimens examined the fore wing markings were poorly preserved, but the genital characters (Figs <xref ref-type="fig" rid="F2">5</xref>, <xref ref-type="fig" rid="F3">9</xref>) well agree with the description given by <xref ref-type="bibr" rid="B8">Kumata (1998)</xref>. First record from China.</p><fig id="F2" position="float" orientation="portrait"><label>Figures 5–8.</label><caption><p>Male genitalia. <bold>5</bold> <italic><tp:taxon-name><tp:taxon-name-part taxon-name-part-type="genus">Eumetriochroa</tp:taxon-name-part> <tp:taxon-name-part taxon-name-part-type="species">hiranoi</tp:taxon-name-part></tp:taxon-name></italic> Kumata <bold>6</bold> <italic><tp:taxon-name><tp:taxon-name-part taxon-name-part-type="genus">Eumetriochroa</tp:taxon-name-part> <tp:taxon-name-part taxon-name-part-type="species">hederae</tp:taxon-name-part></tp:taxon-name></italic> Kumata <bold>7</bold> <italic><tp:taxon-name><tp:taxon-name-part taxon-name-part-type="genus">Metriochroa</tp:taxon-name-part> <tp:taxon-name-part taxon-name-part-type="species">alboannulata</tp:taxon-name-part></tp:taxon-name></italic> Bai sp. n. <bold>8</bold> <italic><tp:taxon-name><tp:taxon-name-part taxon-name-part-type="genus">Gibbovalva</tp:taxon-name-part> <tp:taxon-name-part taxon-name-part-type="species">clavata</tp:taxon-name-part></tp:taxon-name></italic> Bai, sp. n. Scale bar 500 μm.</p></caption><graphic xmlns:xlink="http://www.w3.org/1999/xlink" xlink:href="zookeys-559-139-g002.jpg" position="float" orientation="portrait" xlink:type="simple" id="oo_76160.jpg"/></fig><fig id="F3" position="float" orientation="portrait"><label>Figures 9–10.</label><caption><p>Female genitalia. <bold>9</bold> <italic><tp:taxon-name><tp:taxon-name-part taxon-name-part-type="genus">Eumetriochroa</tp:taxon-name-part> <tp:taxon-name-part taxon-name-part-type="species">hiranoi</tp:taxon-name-part></tp:taxon-name></italic> Kumata <bold>10</bold> <italic><tp:taxon-name><tp:taxon-name-part taxon-name-part-type="genus">Eumetriochroa</tp:taxon-name-part> <tp:taxon-name-part taxon-name-part-type="species">hederae</tp:taxon-name-part></tp:taxon-name></italic> Kumata. Scale bar 500 μm.</p></caption><graphic xmlns:xlink="http://www.w3.org/1999/xlink" xlink:href="zookeys-559-139-g003.jpg" position="float" orientation="portrait" xlink:type="simple" id="oo_76161.jpg"/></fig></tp:treatment-sec><ref-list><ref id="B7"><mixed-citation xmlns:xlink="http://www.w3.org/1999/xlink" xlink:type="simple">
          <person-group><name name-style="western"><surname>Kobayashi</surname><given-names>S</given-names></name><name name-style="western"><surname>Huang</surname><given-names>GH</given-names></name><name name-style="western"><surname>Nakamura</surname><given-names>A</given-names></name><name name-style="western"><surname>Hirowatari</surname><given-names>T</given-names></name></person-group> (<year>2013</year>) <article-title>Four new species of <tp:taxon-name><tp:taxon-name-part taxon-name-part-type="family">Gracillariidae</tp:taxon-name-part></tp:taxon-name> (<tp:taxon-name><tp:taxon-name-part taxon-name-part-type="order">Lepidoptera</tp:taxon-name-part></tp:taxon-name>) from China and Japan, and description of the pupal morphology of the genera <italic><tp:taxon-name><tp:taxon-name-part taxon-name-part-type="genus">Corythoxestis</tp:taxon-name-part></tp:taxon-name></italic>, <italic><tp:taxon-name><tp:taxon-name-part taxon-name-part-type="genus">Eumetriochroa</tp:taxon-name-part></tp:taxon-name></italic>, <italic><tp:taxon-name><tp:taxon-name-part taxon-name-part-type="genus">Guttigera</tp:taxon-name-part></tp:taxon-name></italic>, and <italic><tp:taxon-name><tp:taxon-name-part taxon-name-part-type="genus">Metriochroa</tp:taxon-name-part></tp:taxon-name></italic>.</article-title> <source>Zootaxa</source> <volume>3619</volume>(<issue>2</issue>): <fpage>101</fpage>–<lpage>129</lpage>. doi: <ext-link xlink:type="simple" ext-link-type="doi" xlink:href="10.11646/zootaxa.3619.2.1">10.11646/zootaxa.3619.2.1</ext-link></mixed-citation></ref><ref id="B8"><mixed-citation xmlns:xlink="http://www.w3.org/1999/xlink" xlink:type="simple">
          <person-group><name name-style="western"><surname>Kumata</surname><given-names>T</given-names></name></person-group> (<year>1998</year>) <article-title>Japanese species of the subfamily <tp:taxon-name><tp:taxon-name-part taxon-name-part-type="subfamily">Oecophyllembiinae</tp:taxon-name-part></tp:taxon-name> Réal <italic>et</italic> Balachowsky (<tp:taxon-name><tp:taxon-name-part taxon-name-part-type="order">Lepidoptera</tp:taxon-name-part></tp:taxon-name>: <tp:taxon-name><tp:taxon-name-part taxon-name-part-type="family">Gracillariidae</tp:taxon-name-part></tp:taxon-name>), with descriptions of a new genus and eight new species.</article-title> <source><tp:taxon-name><tp:taxon-name-part taxon-name-part-type="class">Insecta</tp:taxon-name-part></tp:taxon-name> Matsumurana</source> (<series>New Series</series>) <volume>54</volume>: <fpage>77</fpage>–<lpage>131</lpage>.</mixed-citation></ref></ref-list></tp:taxon-treatment>
