# Supplementary material for: Two new and one newly recorded species of Gracillariidae from China (Lepidoptera)
Source: Zookeys. 2016 Feb 3;(559):139–50. doi: 10.3897/zookeys.559.6812 (PMC4768276; doi:10.3897/zookeys.559.6812)
Supplement: XML Treatment for Eumetriochroa hederae [file zookeys.559.6812-treatment3.xml]

<!DOCTYPE tp:taxon-treatment
  PUBLIC "-//TaxonX//DTD Taxonomic Treatment Publishing DTD v0 20100105//EN" "tax-treatment-NSO.dtd">
<tp:taxon-treatment xmlns:tp="http://www.plazi.org/taxpub"><tp:treatment-meta><kwd-group><label>Taxon classification</label><kwd><named-content content-type="kingdom">Animalia</named-content></kwd><kwd><named-content content-type="order">Lepidoptera</named-content></kwd><kwd><named-content content-type="family">Gracillariidae</named-content></kwd></kwd-group><mixed-citation publication-type="journal"><person-group><name><surname>Bai</surname><given-names>Haiyan</given-names></name><name><surname>Xu</surname><given-names>Jiasheng</given-names></name><name><surname>Dai</surname><given-names>Xiaohua</given-names></name></person-group><article-title>Two new and one newly recorded species of <tp:taxon-name><tp:taxon-name-part taxon-name-part-type="family">Gracillariidae</tp:taxon-name-part></tp:taxon-name> from China (<tp:taxon-name><tp:taxon-name-part taxon-name-part-type="order">Lepidoptera</tp:taxon-name-part></tp:taxon-name>)</article-title><source>Zookeys</source><day>3</day><month>2</month><year>2016</year><volume>2016</volume><issue>559</issue><fpage>139</fpage><lpage>150</lpage><pub-id pub-id-type="doi">10.3897/zookeys.559.6812</pub-id></mixed-citation></tp:treatment-meta><tp:nomenclature><tp:taxon-name>
            <tp:taxon-name-part taxon-name-part-type="genus">Eumetriochroa</tp:taxon-name-part>
            <tp:taxon-name-part taxon-name-part-type="species">hederae</tp:taxon-name-part>
          </tp:taxon-name><tp:taxon-authority>Kumata, 1998</tp:taxon-authority><xref ref-type="fig" rid="F1">Figs 2</xref><xref ref-type="fig" rid="F2">, 6</xref><xref ref-type="fig" rid="F3">, 10</xref><tp:nomenclature-citation-list><tp:nomenclature-citation><tp:taxon-name>
                <tp:taxon-name-part taxon-name-part-type="genus">Eumetriochroa</tp:taxon-name-part> <tp:taxon-name-part taxon-name-part-type="species">hederae</tp:taxon-name-part></tp:taxon-name><comment>Kumata, 1998, <italic><tp:taxon-name><tp:taxon-name-part taxon-name-part-type="class">Insecta</tp:taxon-name-part></tp:taxon-name> Matsumurana</italic>. (N.S.) 54: 85.</comment></tp:nomenclature-citation></tp:nomenclature-citation-list></tp:nomenclature><tp:treatment-sec sec-type="References"><title>References.</title><p>
            <xref ref-type="bibr" rid="B4">De Prins and De Prins (2005</xref>: 185), <xref ref-type="bibr" rid="B6">Kobayashi et al. (2011</xref>: 28).</p></tp:treatment-sec><tp:treatment-sec sec-type="Adult"><title>Adult</title><p>(Fig. <xref ref-type="fig" rid="F1">2</xref>). Wing expanse 8.1~8.7 mm.</p></tp:treatment-sec><tp:treatment-sec sec-type="material"><title>Material examined.</title><p>China. 1♂, Daqiutian, Jiulian Mountain, Jiangxi Province, 18 January 2013, leg. Xiaohua Dai; 2♀♀, Yangling National Forest Park, Chongyi County, Jiangxi Province, 700 m, 10 March 2012, leg. Jinshui Liang; genitalia slide Nos B12011, B12012, B13057; all in <abbrev xmlns:xlink="http://www.w3.org/1999/xlink" content-type="institution" xlink:title="Insect Collection, Department of Bioscience and Biotechnology, Changzhi College, Changzhi, Shanxi, China" xlink:type="simple">ICCC</abbrev>.</p></tp:treatment-sec><tp:treatment-sec sec-type="Host plants"><title>Host plants.</title><p>
            <tp:taxon-name><tp:taxon-name-part taxon-name-part-type="family">Araliaceae</tp:taxon-name-part></tp:taxon-name>: <italic><tp:taxon-name><tp:taxon-name-part taxon-name-part-type="genus">Hedera</tp:taxon-name-part> <tp:taxon-name-part taxon-name-part-type="species">sinensis</tp:taxon-name-part></tp:taxon-name></italic> (Tobler) Hand.-Mazz.; <italic><tp:taxon-name><tp:taxon-name-part taxon-name-part-type="genus">Hedera</tp:taxon-name-part> <tp:taxon-name-part taxon-name-part-type="species">rhombea</tp:taxon-name-part></tp:taxon-name></italic> (Miq.) Bean (<xref ref-type="bibr" rid="B8">Kumata 1998</xref>; <xref ref-type="bibr" rid="B6">Kobayashi et al. 2011</xref>).</p></tp:treatment-sec><tp:treatment-sec sec-type="Distribution"><title>Distribution.</title><p>China (Hunan, Jiangxi), Japan.</p></tp:treatment-sec><tp:treatment-sec sec-type="Remarks"><title>Remarks.</title><p>Specimens from China do not fully agree with the original description (<xref ref-type="bibr" rid="B8">Kumata 1998</xref>), especially in fore wing markings. Their fore wing has a white stripe situated between the third and fourth fasciae which extends from the dorsal edge of the third fascia towards costa to the middle of the fourth fascia. This character was not recorded by <xref ref-type="bibr" rid="B8">Kumata (1998)</xref> in the original description based on Japanese specimens. In addition, instead of the fourth fascia as described by Kumata, it is the apex of the fifth fascia which is edged with remarkable darker spots. However, the structures of the male (Fig. <xref ref-type="fig" rid="F2">6</xref>) and the female genitalia (Fig. <xref ref-type="fig" rid="F3">10</xref>) are in accordance with the original description, which provides us confidence to assign the specimens reared in China to this species.</p><!--PageBreak--></tp:treatment-sec><tp:treatment-sec><!--Section generated to contain objects referenced in tp:taxon-treatment.--><fig id="F1" position="float" orientation="portrait"><label>Figures 1–4.</label><caption><p>Adults. <bold>1</bold> <italic><tp:taxon-name><tp:taxon-name-part taxon-name-part-type="genus">Eumetriochroa</tp:taxon-name-part> <tp:taxon-name-part taxon-name-part-type="species">hiranoi</tp:taxon-name-part></tp:taxon-name></italic> Kumata <bold>2</bold> <italic><tp:taxon-name><tp:taxon-name-part taxon-name-part-type="genus">Eumetriochroa</tp:taxon-name-part> <tp:taxon-name-part taxon-name-part-type="species">hederae</tp:taxon-name-part></tp:taxon-name></italic> Kumata <bold>3</bold> <italic><tp:taxon-name><tp:taxon-name-part taxon-name-part-type="genus">Metriochroa</tp:taxon-name-part> <tp:taxon-name-part taxon-name-part-type="species">alboannulata</tp:taxon-name-part></tp:taxon-name></italic> Bai, sp. n. <bold>4</bold> <italic><tp:taxon-name><tp:taxon-name-part taxon-name-part-type="genus">Gibbovalva</tp:taxon-name-part> <tp:taxon-name-part taxon-name-part-type="species">clavata</tp:taxon-name-part></tp:taxon-name></italic> Bai, sp. n. Scale bar 2000 μm.</p></caption><graphic xmlns:xlink="http://www.w3.org/1999/xlink" xlink:href="zookeys-559-139-g001.jpg" position="float" orientation="portrait" xlink:type="simple" id="oo_76159.jpg"/></fig><fig id="F2" position="float" orientation="portrait"><label>Figures 5–8.</label><caption><p>Male genitalia. <bold>5</bold> <italic><tp:taxon-name><tp:taxon-name-part taxon-name-part-type="genus">Eumetriochroa</tp:taxon-name-part> <tp:taxon-name-part taxon-name-part-type="species">hiranoi</tp:taxon-name-part></tp:taxon-name></italic> Kumata <bold>6</bold> <italic><tp:taxon-name><tp:taxon-name-part taxon-name-part-type="genus">Eumetriochroa</tp:taxon-name-part> <tp:taxon-name-part taxon-name-part-type="species">hederae</tp:taxon-name-part></tp:taxon-name></italic> Kumata <bold>7</bold> <italic><tp:taxon-name><tp:taxon-name-part taxon-name-part-type="genus">Metriochroa</tp:taxon-name-part> <tp:taxon-name-part taxon-name-part-type="species">alboannulata</tp:taxon-name-part></tp:taxon-name></italic> Bai sp. n. <bold>8</bold> <italic><tp:taxon-name><tp:taxon-name-part taxon-name-part-type="genus">Gibbovalva</tp:taxon-name-part> <tp:taxon-name-part taxon-name-part-type="species">clavata</tp:taxon-name-part></tp:taxon-name></italic> Bai, sp. n. Scale bar 500 μm.</p></caption><graphic xmlns:xlink="http://www.w3.org/1999/xlink" xlink:href="zookeys-559-139-g002.jpg" position="float" orientation="portrait" xlink:type="simple" id="oo_76160.jpg"/></fig><fig id="F3" position="float" orientation="portrait"><label>Figures 9–10.</label><caption><p>Female genitalia. <bold>9</bold> <italic><tp:taxon-name><tp:taxon-name-part taxon-name-part-type="genus">Eumetriochroa</tp:taxon-name-part> <tp:taxon-name-part taxon-name-part-type="species">hiranoi</tp:taxon-name-part></tp:taxon-name></italic> Kumata <bold>10</bold> <italic><tp:taxon-name><tp:taxon-name-part taxon-name-part-type="genus">Eumetriochroa</tp:taxon-name-part> <tp:taxon-name-part taxon-name-part-type="species">hederae</tp:taxon-name-part></tp:taxon-name></italic> Kumata. Scale bar 500 μm.</p></caption><graphic xmlns:xlink="http://www.w3.org/1999/xlink" xlink:href="zookeys-559-139-g003.jpg" position="float" orientation="portrait" xlink:type="simple" id="oo_76161.jpg"/></fig></tp:treatment-sec><ref-list><ref id="B4"><mixed-citation xmlns:xlink="http://www.w3.org/1999/xlink" xlink:type="simple">
          <person-group><name name-style="western"><surname>De Prins</surname><given-names>W</given-names></name><name name-style="western"><surname>De Prins</surname><given-names>J</given-names></name></person-group> (<year>2005</year>) <chapter-title><tp:taxon-name><tp:taxon-name-part taxon-name-part-type="family">Gracillariidae</tp:taxon-name-part></tp:taxon-name> (<tp:taxon-name><tp:taxon-name-part taxon-name-part-type="order">Lepidoptera</tp:taxon-name-part></tp:taxon-name>).</chapter-title> In: <person-group><name name-style="western"><surname>Landry</surname><given-names>B</given-names></name></person-group> (<role>Ed.</role>) <source>World Catalogue of Insects</source>. <volume>Vol. 6</volume>. <publisher-name>Apollo Books</publisher-name>, <publisher-loc>Stenstrup</publisher-loc>, <size units="page">502 pp</size>.</mixed-citation></ref><ref id="B6"><mixed-citation xmlns:xlink="http://www.w3.org/1999/xlink" xlink:type="simple">
          <person-group><name name-style="western"><surname>Kobayashi</surname><given-names>S</given-names></name><name name-style="western"><surname>Huang</surname><given-names>GH</given-names></name><name name-style="western"><surname>Hirowatari</surname><given-names>T</given-names></name></person-group> (<year>2011</year>) <article-title>Two species of <tp:taxon-name><tp:taxon-name-part taxon-name-part-type="family">Gracillariidae</tp:taxon-name-part></tp:taxon-name> (<tp:taxon-name><tp:taxon-name-part taxon-name-part-type="order">Lepidoptera</tp:taxon-name-part></tp:taxon-name>) new to China, and description of the pupal morphology of the genera <italic><tp:taxon-name><tp:taxon-name-part taxon-name-part-type="genus">Corythoxestis</tp:taxon-name-part></tp:taxon-name></italic> and <italic><tp:taxon-name><tp:taxon-name-part taxon-name-part-type="genus">Eumetrichroa</tp:taxon-name-part></tp:taxon-name></italic>.</article-title> <source>Zootaxa</source> <volume>2892</volume>: <fpage>25</fpage>–<lpage>32</lpage>.</mixed-citation></ref><ref id="B8"><mixed-citation xmlns:xlink="http://www.w3.org/1999/xlink" xlink:type="simple">
          <person-group><name name-style="western"><surname>Kumata</surname><given-names>T</given-names></name></person-group> (<year>1998</year>) <article-title>Japanese species of the subfamily <tp:taxon-name><tp:taxon-name-part taxon-name-part-type="subfamily">Oecophyllembiinae</tp:taxon-name-part></tp:taxon-name> Réal <italic>et</italic> Balachowsky (<tp:taxon-name><tp:taxon-name-part taxon-name-part-type="order">Lepidoptera</tp:taxon-name-part></tp:taxon-name>: <tp:taxon-name><tp:taxon-name-part taxon-name-part-type="family">Gracillariidae</tp:taxon-name-part></tp:taxon-name>), with descriptions of a new genus and eight new species.</article-title> <source><tp:taxon-name><tp:taxon-name-part taxon-name-part-type="class">Insecta</tp:taxon-name-part></tp:taxon-name> Matsumurana</source> (<series>New Series</series>) <volume>54</volume>: <fpage>77</fpage>–<lpage>131</lpage>.</mixed-citation></ref></ref-list></tp:taxon-treatment>
