# Supplementary material for: Two new and one newly recorded species of Gracillariidae from China (Lepidoptera)
Source: Zookeys. 2016 Feb 3;(559):139–50. doi: 10.3897/zookeys.559.6812 (PMC4768276; doi:10.3897/zookeys.559.6812)
Supplement: XML Treatment for Metriochroa alboannulata [file zookeys.559.6812-treatment5.xml]

<!DOCTYPE tp:taxon-treatment
  PUBLIC "-//TaxonX//DTD Taxonomic Treatment Publishing DTD v0 20100105//EN" "tax-treatment-NSO.dtd">
<tp:taxon-treatment xmlns:tp="http://www.plazi.org/taxpub"><tp:treatment-meta><kwd-group><label>Taxon classification</label><kwd><named-content content-type="kingdom">Animalia</named-content></kwd><kwd><named-content content-type="order">Lepidoptera</named-content></kwd><kwd><named-content content-type="family">Gracillariidae</named-content></kwd></kwd-group><mixed-citation publication-type="journal"><person-group><name><surname>Bai</surname><given-names>Haiyan</given-names></name><name><surname>Xu</surname><given-names>Jiasheng</given-names></name><name><surname>Dai</surname><given-names>Xiaohua</given-names></name></person-group><article-title>Two new and one newly recorded species of <tp:taxon-name><tp:taxon-name-part taxon-name-part-type="family">Gracillariidae</tp:taxon-name-part></tp:taxon-name> from China (<tp:taxon-name><tp:taxon-name-part taxon-name-part-type="order">Lepidoptera</tp:taxon-name-part></tp:taxon-name>)</article-title><source>Zookeys</source><day>3</day><month>2</month><year>2016</year><volume>2016</volume><issue>559</issue><fpage>139</fpage><lpage>150</lpage><pub-id pub-id-type="doi">10.3897/zookeys.559.6812</pub-id></mixed-citation></tp:treatment-meta><tp:nomenclature><tp:taxon-name>
            <tp:taxon-name-part taxon-name-part-type="genus">Metriochroa</tp:taxon-name-part>
            <tp:taxon-name-part taxon-name-part-type="species">alboannulata</tp:taxon-name-part>
            <object-id xmlns:xlink="http://www.w3.org/1999/xlink" content-type="zoobank" xlink:type="simple">http://zoobank.org/40AAAD7F-773E-4932-9C33-BD34A83D068D</object-id>
          </tp:taxon-name><tp:taxon-authority>Bai</tp:taxon-authority><tp:taxon-status xmlns:xlink="http://www.w3.org/1999/xlink" xlink:type="simple">sp. n.</tp:taxon-status><xref ref-type="fig" rid="F1">Figs 3</xref><xref ref-type="fig" rid="F2">, 7</xref><xref ref-type="fig" rid="F4">, 11</xref><!--PageBreak--></tp:nomenclature><tp:treatment-sec sec-type="Diagnosis"><title>Diagnosis.</title><p>The new species is a member of <italic><tp:taxon-name><tp:taxon-name-part taxon-name-part-type="genus">Metriochroa</tp:taxon-name-part></tp:taxon-name></italic> by the characteristics of venation and male genitalia. Fore wing of <italic><tp:taxon-name><tp:taxon-name-part taxon-name-part-type="genus">Metriochroa</tp:taxon-name-part> <tp:taxon-name-part taxon-name-part-type="species">alboannulata</tp:taxon-name-part></tp:taxon-name></italic> sp. n. has nine veins (Fig. <xref ref-type="fig" rid="F4">11</xref>), M<sub>3</sub> and CuA are absent, M<sub>1</sub> is stalked with R<sub>5</sub>, R<sub>4</sub> is connate or shortly stalked with stalk of M<sub>1</sub> and R<sub>5</sub>; the valva is covered with partite scales.</p><fig id="F4" position="float" orientation="portrait"><label>Figure 11.</label><caption><p>Wing venation of <italic><tp:taxon-name><tp:taxon-name-part taxon-name-part-type="genus">Metriochroa</tp:taxon-name-part> <tp:taxon-name-part taxon-name-part-type="species">alboannulata</tp:taxon-name-part></tp:taxon-name></italic> Bai, sp. n. Scale bar 500 μm.</p></caption><graphic xmlns:xlink="http://www.w3.org/1999/xlink" xlink:href="zookeys-559-139-g004.jpg" position="float" orientation="portrait" xlink:type="simple" id="oo_76162.jpg"/></fig><p>Flagellum of <italic><tp:taxon-name><tp:taxon-name-part taxon-name-part-type="genus">Metriochroa</tp:taxon-name-part> <tp:taxon-name-part taxon-name-part-type="species">alboannulata</tp:taxon-name-part></tp:taxon-name></italic> sp. n. has six white rings on distal part. Forewing has two silvery white fasciae: one placed at the basal 1/4 and is slightly outwardly angulate on wing fold, the other situated preapically; forewing possesses white costal and dorsal specks, two of them at the middle, and opposite each other, and one near the tornus. Valva is divided into dorsal and ventral portions by a sclerotized ridge, the former shorter than the ventral one. Aedeagus is tubular, and with a clavate cornutus on vesica.</p><p>Forewing markings of <italic><tp:taxon-name><tp:taxon-name-part taxon-name-part-type="genus">Metriochroa</tp:taxon-name-part></tp:taxon-name></italic> vary notably. <italic><tp:taxon-name><tp:taxon-name-part taxon-name-part-type="genus">Metriochroa</tp:taxon-name-part> <tp:taxon-name-part taxon-name-part-type="species">alboannulata</tp:taxon-name-part></tp:taxon-name></italic> sp. n. is similar to <italic><tp:taxon-name><tp:taxon-name-part taxon-name-part-type="genus">Metriochroa</tp:taxon-name-part> <tp:taxon-name-part taxon-name-part-type="species">argyrocelis</tp:taxon-name-part></tp:taxon-name></italic> Vári, 1961 and <italic><tp:taxon-name><tp:taxon-name-part taxon-name-part-type="genus">Metriochroa</tp:taxon-name-part> <tp:taxon-name-part taxon-name-part-type="species">celidota</tp:taxon-name-part></tp:taxon-name></italic> Bradley, 1965 in forewing with obvious white or silvery white markings. These characteristics easily distinguish these species from other members of the genus.</p><p>
            <italic><tp:taxon-name><tp:taxon-name-part taxon-name-part-type="genus">Metriochroa</tp:taxon-name-part> <tp:taxon-name-part taxon-name-part-type="species">alboannulata</tp:taxon-name-part></tp:taxon-name></italic> is close to <italic><tp:taxon-name><tp:taxon-name-part taxon-name-part-type="genus">Metriochroa</tp:taxon-name-part> <tp:taxon-name-part taxon-name-part-type="species">celidota</tp:taxon-name-part></tp:taxon-name></italic> in forewing with two silvery white fasciae, especially as the first fascia is present at the basal 1/4 in both species. However, in <italic><tp:taxon-name><tp:taxon-name-part taxon-name-part-type="genus">Metriochroa</tp:taxon-name-part> <tp:taxon-name-part taxon-name-part-type="species">alboannulata</tp:taxon-name-part></tp:taxon-name></italic> the first fascia is evident and joins with dorsum, and the second fascia is closer to the apex of forewing than in <italic><tp:taxon-name><tp:taxon-name-part taxon-name-part-type="genus">Metriochroa</tp:taxon-name-part> <tp:taxon-name-part taxon-name-part-type="species">celidota</tp:taxon-name-part></tp:taxon-name></italic>; in addition, <italic><tp:taxon-name><tp:taxon-name-part taxon-name-part-type="genus">Metriochroa</tp:taxon-name-part> <tp:taxon-name-part taxon-name-part-type="species">alboannulata</tp:taxon-name-part></tp:taxon-name></italic> has a silvery white speck near tornus, which does not occur in <italic><tp:taxon-name><tp:taxon-name-part taxon-name-part-type="genus">Metriochroa</tp:taxon-name-part> <tp:taxon-name-part taxon-name-part-type="species">celidota</tp:taxon-name-part></tp:taxon-name></italic>.</p><p>Both <italic><tp:taxon-name><tp:taxon-name-part taxon-name-part-type="genus">Metriochroa</tp:taxon-name-part> <tp:taxon-name-part taxon-name-part-type="species">alboannulata</tp:taxon-name-part></tp:taxon-name></italic> and the female of <italic><tp:taxon-name><tp:taxon-name-part taxon-name-part-type="genus">Metriochroa</tp:taxon-name-part> <tp:taxon-name-part taxon-name-part-type="species">argyrocelis</tp:taxon-name-part></tp:taxon-name></italic> (forewing markings of male <italic><tp:taxon-name><tp:taxon-name-part taxon-name-part-type="genus">Metriochroa</tp:taxon-name-part> <tp:taxon-name-part taxon-name-part-type="species">argyroscelis</tp:taxon-name-part></tp:taxon-name></italic> are clearly dissimilar from those of <italic><tp:taxon-name><tp:taxon-name-part taxon-name-part-type="genus">Metriochroa</tp:taxon-name-part> <tp:taxon-name-part taxon-name-part-type="species">alboannulata</tp:taxon-name-part></tp:taxon-name></italic>) have a <!--PageBreak-->silvery white fascia at the basal 1/4 of forewing, and a silvery white speck near tornus, but they differ in the following characteristics: in <italic><tp:taxon-name><tp:taxon-name-part taxon-name-part-type="genus">Metriochroa</tp:taxon-name-part> <tp:taxon-name-part taxon-name-part-type="species">alboannulata</tp:taxon-name-part></tp:taxon-name></italic>, the fascia is of uniform width, and is narrower than that of <italic><tp:taxon-name><tp:taxon-name-part taxon-name-part-type="genus">Metriochroa</tp:taxon-name-part> <tp:taxon-name-part taxon-name-part-type="species">argyrocelis</tp:taxon-name-part></tp:taxon-name></italic>, in which it gradually widens towards dorsum; in addition, in place of the fascia near the apex of forewing and the <!--PageBreak-->silvery white bar-shaped specks at the middle of costa and dorsum present in <italic><tp:taxon-name><tp:taxon-name-part taxon-name-part-type="genus">Metriochroa</tp:taxon-name-part> <tp:taxon-name-part taxon-name-part-type="species">alboannulata</tp:taxon-name-part></tp:taxon-name></italic>, <italic><tp:taxon-name><tp:taxon-name-part taxon-name-part-type="genus">Metriochroa</tp:taxon-name-part> <tp:taxon-name-part taxon-name-part-type="species">argyrocelis</tp:taxon-name-part></tp:taxon-name></italic> has two silvery white specks at the middle and basal 3/4 of costa, respectively.</p></tp:treatment-sec><tp:treatment-sec sec-type="Description"><title>Description.</title><p>Adult (Fig. <xref ref-type="fig" rid="F1">3</xref>). Wingspan 6.5–7.5 mm. Head fuscous with metallic luster. Antenna fuscous, flagellum with six white rings on distal part. Labial palpus whitish-yellow, with the outer side of second and third segments fuscous. Thorax, tegula, and fore wing fuscous. Fore wing shining with purple; two silvery white fasciae present, first fascia at the basal 1/4, and slightly outwardly angulate on wing fold, second fascia at subapex and outwardly oblique; costa and dorsum with an outwardly oblique bar-shaped silvery white speck each at the middle, costal speck longer than the dorsal one; dorsum with a silvery white speck near tornus; cilia grayish-brown, those on termen with median and apical fringe lines of black spots, which run parallel with termen. Hindwing and its cilia fuscous. Legs fuscous. External surface of profemur and mesofemur, internal surface of metafemur ochreous white; protibia basally, mesotibia and extremities of metatibia ochreous white; both ends of first tarsomeres, apical tarsomeres and the apex of other tarsomeres white. Abdomen dorsally fuscous, ventrally ochreous white, anterior margin of each sternite fuscous.</p><p>Male genitalia (Fig. <xref ref-type="fig" rid="F2">7</xref>). Tegumen <italic>ca.</italic> 100 μm in length, with widely rounded apex. Tuba analis bilobed apically, with setae on each lobe. Vinculum Y-shaped; saccus <italic>ca.</italic> 180 μm in length, clavate, with pointed apex. Valva <italic>ca.</italic> 160 μm in length, about three times as long as wide; inner surface with a sclerotized longitudinal ridge which divides the valva into dorsal and ventral portions; dorsal portion slightly shorter than ventral one, with obliquely truncated apex, and covered with a group of partite scales on its distal part; ventral portion with spine-like setae on its rounded apex. Aedeagus tubular, <italic>ca.</italic> 700 μm long, obliquely truncated along apical 2/7, pointed apically; vesica with a clavate cornutus, which is approximately 160 μm long.</p><p>Female. Unknown.</p></tp:treatment-sec><tp:treatment-sec sec-type="type material"><title>Type material.</title><p>Holotype ♂. China. Wuzhifeng, Shangyou County, Jiangxi Province, 2 January 2013, leg. Chengqing Liao; genitalia slide No. B13051, in <abbrev xmlns:xlink="http://www.w3.org/1999/xlink" content-type="institution" xlink:title="Insect Collection, Department of Bioscience and Biotechnology, Changzhi College, Changzhi, Shanxi, China" xlink:type="simple">ICCC</abbrev>. Paratypes 2♂♂. China, with same data as holotype; genitalia slide Nos B13050, BX15001, in <abbrev xmlns:xlink="http://www.w3.org/1999/xlink" content-type="institution" xlink:title="Insect Collection, Department of Bioscience and Biotechnology, Changzhi College, Changzhi, Shanxi, China" xlink:type="simple">ICCC</abbrev>.</p></tp:treatment-sec><tp:treatment-sec sec-type="Etymology"><title>Etymology.</title><p>The specific name is composed of “<italic>albus</italic>” and “<italic>annulatus</italic>”, meaning “with white ring”, referring to the flagellum of antenna with white rings on its distal part.</p></tp:treatment-sec><tp:treatment-sec sec-type="Distribution"><title>Distribution.</title><p>China (Jiangxi).</p></tp:treatment-sec><tp:treatment-sec><!--Section generated to contain objects referenced in tp:taxon-treatment.--><fig id="F1" position="float" orientation="portrait"><label>Figures 1–4.</label><caption><p>Adults. <bold>1</bold> <italic><tp:taxon-name><tp:taxon-name-part taxon-name-part-type="genus">Eumetriochroa</tp:taxon-name-part> <tp:taxon-name-part taxon-name-part-type="species">hiranoi</tp:taxon-name-part></tp:taxon-name></italic> Kumata <bold>2</bold> <italic><tp:taxon-name><tp:taxon-name-part taxon-name-part-type="genus">Eumetriochroa</tp:taxon-name-part> <tp:taxon-name-part taxon-name-part-type="species">hederae</tp:taxon-name-part></tp:taxon-name></italic> Kumata <bold>3</bold> <italic><tp:taxon-name><tp:taxon-name-part taxon-name-part-type="genus">Metriochroa</tp:taxon-name-part> <tp:taxon-name-part taxon-name-part-type="species">alboannulata</tp:taxon-name-part></tp:taxon-name></italic> Bai, sp. n. <bold>4</bold> <italic><tp:taxon-name><tp:taxon-name-part taxon-name-part-type="genus">Gibbovalva</tp:taxon-name-part> <tp:taxon-name-part taxon-name-part-type="species">clavata</tp:taxon-name-part></tp:taxon-name></italic> Bai, sp. n. Scale bar 2000 μm.</p></caption><graphic xmlns:xlink="http://www.w3.org/1999/xlink" xlink:href="zookeys-559-139-g001.jpg" position="float" orientation="portrait" xlink:type="simple" id="oo_76159.jpg"/></fig><fig id="F2" position="float" orientation="portrait"><label>Figures 5–8.</label><caption><p>Male genitalia. <bold>5</bold> <italic><tp:taxon-name><tp:taxon-name-part taxon-name-part-type="genus">Eumetriochroa</tp:taxon-name-part> <tp:taxon-name-part taxon-name-part-type="species">hiranoi</tp:taxon-name-part></tp:taxon-name></italic> Kumata <bold>6</bold> <italic><tp:taxon-name><tp:taxon-name-part taxon-name-part-type="genus">Eumetriochroa</tp:taxon-name-part> <tp:taxon-name-part taxon-name-part-type="species">hederae</tp:taxon-name-part></tp:taxon-name></italic> Kumata <bold>7</bold> <italic><tp:taxon-name><tp:taxon-name-part taxon-name-part-type="genus">Metriochroa</tp:taxon-name-part> <tp:taxon-name-part taxon-name-part-type="species">alboannulata</tp:taxon-name-part></tp:taxon-name></italic> Bai sp. n. <bold>8</bold> <italic><tp:taxon-name><tp:taxon-name-part taxon-name-part-type="genus">Gibbovalva</tp:taxon-name-part> <tp:taxon-name-part taxon-name-part-type="species">clavata</tp:taxon-name-part></tp:taxon-name></italic> Bai, sp. n. Scale bar 500 μm.</p></caption><graphic xmlns:xlink="http://www.w3.org/1999/xlink" xlink:href="zookeys-559-139-g002.jpg" position="float" orientation="portrait" xlink:type="simple" id="oo_76160.jpg"/></fig></tp:treatment-sec></tp:taxon-treatment>
