# Supplementary material for: Two new and one newly recorded species of Gracillariidae from China (Lepidoptera)
Source: Zookeys. 2016 Feb 3;(559):139–50. doi: 10.3897/zookeys.559.6812 (PMC4768276; doi:10.3897/zookeys.559.6812)
Supplement: XML Treatment for Gibbovalva [file zookeys.559.6812-treatment6.xml]

<!DOCTYPE tp:taxon-treatment
  PUBLIC "-//TaxonX//DTD Taxonomic Treatment Publishing DTD v0 20100105//EN" "tax-treatment-NSO.dtd">
<tp:taxon-treatment xmlns:tp="http://www.plazi.org/taxpub"><tp:treatment-meta><kwd-group><label>Taxon classification</label><kwd><named-content content-type="kingdom">Animalia</named-content></kwd><kwd><named-content content-type="order">Lepidoptera</named-content></kwd><kwd><named-content content-type="family">Gracillariidae</named-content></kwd></kwd-group><mixed-citation publication-type="journal"><person-group><name><surname>Bai</surname><given-names>Haiyan</given-names></name><name><surname>Xu</surname><given-names>Jiasheng</given-names></name><name><surname>Dai</surname><given-names>Xiaohua</given-names></name></person-group><article-title>Two new and one newly recorded species of <tp:taxon-name><tp:taxon-name-part taxon-name-part-type="family">Gracillariidae</tp:taxon-name-part></tp:taxon-name> from China (<tp:taxon-name><tp:taxon-name-part taxon-name-part-type="order">Lepidoptera</tp:taxon-name-part></tp:taxon-name>)</article-title><source>Zookeys</source><day>3</day><month>2</month><year>2016</year><volume>2016</volume><issue>559</issue><fpage>139</fpage><lpage>150</lpage><pub-id pub-id-type="doi">10.3897/zookeys.559.6812</pub-id></mixed-citation></tp:treatment-meta><tp:nomenclature><tp:taxon-name>
            <tp:taxon-name-part taxon-name-part-type="genus">Gibbovalva</tp:taxon-name-part>
          </tp:taxon-name><tp:taxon-authority>Kumata &amp; Kuroko, 1988</tp:taxon-authority><tp:nomenclature-citation-list><tp:nomenclature-citation><tp:taxon-name>
                <tp:taxon-name-part taxon-name-part-type="genus">Gibbovalva</tp:taxon-name-part>
              </tp:taxon-name><comment>Kumata &amp; Kuroko, 1988, In: Kumata, Kuroko and Ermolaev, 1988, <italic><tp:taxon-name><tp:taxon-name-part taxon-name-part-type="class">Insecta</tp:taxon-name-part></tp:taxon-name> Matsumurana</italic> (N.S.) 40: 3</comment></tp:nomenclature-citation></tp:nomenclature-citation-list></tp:nomenclature><tp:treatment-sec sec-type="Type species"><title>Type species.</title><p>
            <italic><tp:taxon-name><tp:taxon-name-part taxon-name-part-type="genus">Gracilaria</tp:taxon-name-part></tp:taxon-name></italic> (sic) <italic><tp:taxon-name><tp:taxon-name-part taxon-name-part-type="species">quadrifasciata</tp:taxon-name-part></tp:taxon-name></italic> Stainton, 1862.</p></tp:treatment-sec><tp:treatment-sec sec-type="Reference"><title>Reference.</title><p>Stainton (1862: 295, pl. 10, fig. 5).</p><!--PageBreak--></tp:treatment-sec><tp:treatment-sec sec-type="Key to the Chinese species of Gibbovalva"><title>Key to the Chinese species of <italic><tp:taxon-name><tp:taxon-name-part taxon-name-part-type="genus">Gibbovalva</tp:taxon-name-part></tp:taxon-name></italic></title><table-wrap content-type="key" position="anchor" orientation="portrait"><table id="TID0E2JAE" rules="all"><tbody><tr><td rowspan="1" colspan="1">1</td><td rowspan="1" colspan="1">Forewing with five white or ochreous yellow fasciae</td><td rowspan="1" colspan="1">
                    <bold>2</bold>
                  </td></tr><tr><td rowspan="1" colspan="1">–</td><td rowspan="1" colspan="1">Forewing with four white fasciae</td><td rowspan="1" colspan="1">
                    <bold>5</bold>
                  </td></tr><tr><td rowspan="1" colspan="1">2</td><td rowspan="1" colspan="1">Forewing fuscous with ochreous yellow fasciae</td><td rowspan="1" colspan="1">
                    <bold><italic><tp:taxon-name><tp:taxon-name-part taxon-name-part-type="genus">Gibbovalva</tp:taxon-name-part> <tp:taxon-name-part taxon-name-part-type="species">civica</tp:taxon-name-part></tp:taxon-name></italic> (Meyrick, 1914)</bold>
                  </td></tr><tr><td rowspan="1" colspan="1">–</td><td rowspan="1" colspan="1">Forewing ochreous yellow with white fasciae</td><td rowspan="1" colspan="1">
                    <bold>3</bold>
                  </td></tr><tr><td rowspan="1" colspan="1">3</td><td rowspan="1" colspan="1">Antenna with flagellum white in several basal segments; aedeagus without cornutus</td><td rowspan="1" colspan="1">
                    <bold><italic><tp:taxon-name><tp:taxon-name-part taxon-name-part-type="genus">Gibbovalva</tp:taxon-name-part> <tp:taxon-name-part taxon-name-part-type="species">urbana</tp:taxon-name-part></tp:taxon-name></italic> (Meyrick, 1908)</bold>
                  </td></tr><tr><td rowspan="1" colspan="1">–</td><td rowspan="1" colspan="1">Antenna with flagellum ochreous yellow to ochreous brown; aedeagus with cornutus</td><td rowspan="1" colspan="1">
                    <bold>4</bold>
                  </td></tr><tr><td rowspan="1" colspan="1">4</td><td rowspan="1" colspan="1">Forewing with fifth fascia intercalated by a black narrow line in centre; aedeagus with a flap like process at basal 1/3</td><td rowspan="1" colspan="1">
                    <bold><italic><tp:taxon-name><tp:taxon-name-part taxon-name-part-type="genus">Gibbovalva</tp:taxon-name-part> <tp:taxon-name-part taxon-name-part-type="species">kobusi</tp:taxon-name-part></tp:taxon-name></italic> Kumata &amp; Kuroko, 1988</bold>
                  </td></tr><!--PageBreak--><tr><td rowspan="1" colspan="1">–</td><td rowspan="1" colspan="1">Fifth fascia without the aforementioned characteristic; flap like process of aedeagus absent</td><td rowspan="1" colspan="1">
                    <bold><italic><tp:taxon-name><tp:taxon-name-part taxon-name-part-type="genus">Gibbovalva</tp:taxon-name-part> <tp:taxon-name-part taxon-name-part-type="species">magnoliae</tp:taxon-name-part></tp:taxon-name></italic> Kumata &amp; Kuroko, 1988</bold>
                  </td></tr><tr><td rowspan="1" colspan="1">5</td><td rowspan="1" colspan="1">Forewing fuscous, white fasciae with large evident fuscous spots, third fascia interrupted by ground color</td><td rowspan="1" colspan="1">
                    <bold><italic><tp:taxon-name><tp:taxon-name-part taxon-name-part-type="genus">Gibbovalva</tp:taxon-name-part> <tp:taxon-name-part taxon-name-part-type="species">quadrifasciata</tp:taxon-name-part></tp:taxon-name></italic> (Stainton, 1862)</bold>
                  </td></tr><tr><td rowspan="1" colspan="1">–</td><td rowspan="1" colspan="1">Forewing ochreous yellow or distal 2/3 ochreous, fuscous spots in white fasciae obscure or absent, fasciae uninterrupted</td><td rowspan="1" colspan="1">
                    <bold>6</bold>
                  </td></tr><tr><td rowspan="1" colspan="1">6</td><td rowspan="1" colspan="1">First fascia at base of forewing; three basal white fasciae wider than the fourth one, and almost equal in width; forewing with a black speck on dorsum between third and fourth fasciae, and a white speck above the black one</td><td rowspan="1" colspan="1">
                    <bold><italic><tp:taxon-name><tp:taxon-name-part taxon-name-part-type="genus">Gibbovalva</tp:taxon-name-part> <tp:taxon-name-part taxon-name-part-type="species">singularis</tp:taxon-name-part></tp:taxon-name></italic> Bai &amp; Li, 2008</bold>
                  </td></tr><tr><td rowspan="1" colspan="1">–</td><td rowspan="1" colspan="1">First fascia nearly at the middle of forewing, the first and the second fasciae wider than the third and the fourth fasciae; space between third and fourth fasciae without spots</td><td rowspan="1" colspan="1">
                    <bold><italic><tp:taxon-name><tp:taxon-name-part taxon-name-part-type="genus">Gibbovalva</tp:taxon-name-part> <tp:taxon-name-part taxon-name-part-type="species">clavata</tp:taxon-name-part></tp:taxon-name></italic> sp. n.</bold>
                  </td></tr></tbody></table></table-wrap></tp:treatment-sec></tp:taxon-treatment>
