# Supplementary material for: Two new and one newly recorded species of Gracillariidae from China (Lepidoptera)
Source: Zookeys. 2016 Feb 3;(559):139–50. doi: 10.3897/zookeys.559.6812 (PMC4768276; doi:10.3897/zookeys.559.6812)
Supplement: XML Treatment for Gibbovalva clavata [file zookeys.559.6812-treatment7.xml]

<!DOCTYPE tp:taxon-treatment
  PUBLIC "-//TaxonX//DTD Taxonomic Treatment Publishing DTD v0 20100105//EN" "tax-treatment-NSO.dtd">
<tp:taxon-treatment xmlns:tp="http://www.plazi.org/taxpub"><tp:treatment-meta><kwd-group><label>Taxon classification</label><kwd><named-content content-type="kingdom">Animalia</named-content></kwd><kwd><named-content content-type="order">Lepidoptera</named-content></kwd><kwd><named-content content-type="family">Gracillariidae</named-content></kwd></kwd-group><mixed-citation publication-type="journal"><person-group><name><surname>Bai</surname><given-names>Haiyan</given-names></name><name><surname>Xu</surname><given-names>Jiasheng</given-names></name><name><surname>Dai</surname><given-names>Xiaohua</given-names></name></person-group><article-title>Two new and one newly recorded species of <tp:taxon-name><tp:taxon-name-part taxon-name-part-type="family">Gracillariidae</tp:taxon-name-part></tp:taxon-name> from China (<tp:taxon-name><tp:taxon-name-part taxon-name-part-type="order">Lepidoptera</tp:taxon-name-part></tp:taxon-name>)</article-title><source>Zookeys</source><day>3</day><month>2</month><year>2016</year><volume>2016</volume><issue>559</issue><fpage>139</fpage><lpage>150</lpage><pub-id pub-id-type="doi">10.3897/zookeys.559.6812</pub-id></mixed-citation></tp:treatment-meta><tp:nomenclature><tp:taxon-name>
            <tp:taxon-name-part taxon-name-part-type="genus">Gibbovalva</tp:taxon-name-part>
            <tp:taxon-name-part taxon-name-part-type="species">clavata</tp:taxon-name-part>
            <object-id xmlns:xlink="http://www.w3.org/1999/xlink" content-type="zoobank" xlink:type="simple">http://zoobank.org/C81BC6DD-CFDF-4DC9-85BF-EEA4FFCC83EF</object-id>
          </tp:taxon-name><tp:taxon-authority>Bai</tp:taxon-authority><tp:taxon-status xmlns:xlink="http://www.w3.org/1999/xlink" xlink:type="simple">sp. n.</tp:taxon-status><xref ref-type="fig" rid="F1">Figs 4</xref><xref ref-type="fig" rid="F2">, 8</xref></tp:nomenclature><tp:treatment-sec sec-type="Diagnosis"><title>Diagnosis.</title><p>A new species of <italic><tp:taxon-name><tp:taxon-name-part taxon-name-part-type="genus">Gibbovalva</tp:taxon-name-part></tp:taxon-name></italic>, with antennal scape bearing a ventral flap and valva with a costal process as for other members of the genus, with which it also shares the fore wing markings and characteristics of vinculum and saccus. The basal 1/3 of the forewing of <italic><tp:taxon-name><tp:taxon-name-part taxon-name-part-type="genus">Gibbovalva</tp:taxon-name-part> <tp:taxon-name-part taxon-name-part-type="species">clavata</tp:taxon-name-part></tp:taxon-name></italic> sp. n. is white in ground color and has four black costal specks; the distal 2/3 is ochreous yellow in ground color and has four white fasciae. The valva is blade-shaped, the costa possesses a clavate process at the basal 1/6; saccus is thumb-shaped with rounded apex; the aedeagus does not have a flap-like process, and its thorn-like cornuti are arranged in rows from basal 1/3 to subapex.</p><p>
            <italic><tp:taxon-name><tp:taxon-name-part taxon-name-part-type="genus">Gibbovalva</tp:taxon-name-part> <tp:taxon-name-part taxon-name-part-type="species">clavata</tp:taxon-name-part></tp:taxon-name></italic> sp. n. is similar to <italic><tp:taxon-name><tp:taxon-name-part taxon-name-part-type="genus">Gibbovalva</tp:taxon-name-part> <tp:taxon-name-part taxon-name-part-type="species">magnoliae</tp:taxon-name-part></tp:taxon-name></italic> and <italic><tp:taxon-name><tp:taxon-name-part taxon-name-part-type="genus">Gibbovalva</tp:taxon-name-part> <tp:taxon-name-part taxon-name-part-type="species">tricuneatella</tp:taxon-name-part></tp:taxon-name></italic> in the aedeagus lacking a flap-like process, but it is distinguishable by the forewing markings. In <italic><tp:taxon-name><tp:taxon-name-part taxon-name-part-type="genus">Gibbovalva</tp:taxon-name-part> <tp:taxon-name-part taxon-name-part-type="species">clavata</tp:taxon-name-part></tp:taxon-name></italic>, basal 1/3 of forewing is white with four black costal specks; apical 2/3 of forewing has four white fasciae, whereas in <italic><tp:taxon-name><tp:taxon-name-part taxon-name-part-type="genus">Gibbovalva</tp:taxon-name-part> <tp:taxon-name-part taxon-name-part-type="species">magnoliae</tp:taxon-name-part></tp:taxon-name></italic> forewing has a V-shaped speck at base and five white fasciae and in <italic><tp:taxon-name><tp:taxon-name-part taxon-name-part-type="genus">Gibbovalva</tp:taxon-name-part> <tp:taxon-name-part taxon-name-part-type="species">tricuneatella</tp:taxon-name-part></tp:taxon-name></italic> forewing has three white fasciae which markedly dilate towards wing fold. In addition, <italic><tp:taxon-name><tp:taxon-name-part taxon-name-part-type="genus">Gibbovalva</tp:taxon-name-part> <tp:taxon-name-part taxon-name-part-type="species">clavata</tp:taxon-name-part></tp:taxon-name></italic> resembles <italic><tp:taxon-name><tp:taxon-name-part taxon-name-part-type="genus">Gibbovalva</tp:taxon-name-part> <tp:taxon-name-part taxon-name-part-type="species">quadrifasciata</tp:taxon-name-part></tp:taxon-name></italic> (Stainton) in the male genitalia, as in both species the ventral surface of valva is covered with lanceolate setae, but it is distinguishable by other characters.</p><p>Description. Adult (Fig. <xref ref-type="fig" rid="F1">4</xref>). Wingspan 7.0 mm. Head white, with frons fuscous. Labial palpus white, second segment apically and third segment basally with a fuscous spot on their outer side. Thorax white, its sides edged with fuscous line; tegula fuscous with white apex. Basal 1/3 of forewing white, with four black specks along costa, of which the last one smallest; distal 2/3 of forewing ochreous yellow with fuscous band along costa and four white, nearly equally spaced fasciae which obliquely extend outwards from costa to dorsum; two basal fasciae, approximately twice the width of the two distal ones, enclose a black spot on costa. Cilia black from dorsal third fascia to <!--PageBreak-->costal fourth fascia, white at the apical angle, the remaining cilia pale grey. Hind wing and its cilia pale grey. Legs with coxae and tarsi white; tarsi with three fuscous rings, the last tarsomere ochreous yellow apically. Profemur fuscous; protibia white in basal 1/3, the remaining part fuscous. Mesofemur with external surface fuscous, internal surface ochreous white; mesotibia white, with three fuscous rings, of which one at the basal 1/3, two at the distal part. Metafemur white, external side with a fuscous spot at base and middle respectively; metatibia white, with a median fuscous ring, the last tarsomere fuscous apically.</p><p>Male genitalia (Fig. <xref ref-type="fig" rid="F2">8</xref>). Tegumen approximately 400 μm long, tongue-like, slightly wider on apical half, densely covered with fine setae on ventral and dorsal surfaces and with a sparse row of longer setae on each side. Valva approx. 600 μm long, blade-shaped, slightly narrowed at base, obliquely truncated at apex and almost parallel-sided; costa straight with a clavate process at the basal 1/6, dorsum slightly upcurved near apex; inner surface covered with usual setae except for lanceolate setae clustered on distal part. Saccus thumb-shaped, rounded apically. Aedeagus nearly 650 μm long, tapering to a pointed apex from around the distal 1/4; vesica with acute, thorn-like cornuti arranged in rows from basal 1/3 to aedeagus subapex, some cornuti arranged between apical 1/5 and apex being larger than others. Antero-dorsal apodeme of the eighth tergite approx. 150 μm long, with slender sclerotization extending caudad to the middle of the eighth tergite; eighth sternite with a pair of very slender invaginations, nearly equal in length to dorsal apodeme.</p><!--PageBreak--><p>Female. Unknown.</p></tp:treatment-sec><tp:treatment-sec sec-type="type material"><title>Type material.</title><p>Holotype ♂. China, Jiulian Mountain, Longnan, Jiangxi Province, 600 m, 30 March 2012, leg. Jiasheng Xu; genitalia slide No. B12020, in <abbrev xmlns:xlink="http://www.w3.org/1999/xlink" content-type="institution" xlink:title="Insect Collection, Department of Bioscience and Biotechnology, Changzhi College, Changzhi, Shanxi, China" xlink:type="simple">ICCC</abbrev>.</p></tp:treatment-sec><tp:treatment-sec sec-type="Etymology"><title>Etymology.</title><p>The species name is derived from the Latin “<italic>clavatus</italic>”, meaning “clavate”, in reference to the costal process of valva.</p></tp:treatment-sec><tp:treatment-sec sec-type="Distribution"><title>Distribution.</title><p>China (Jiangxi).</p></tp:treatment-sec><tp:treatment-sec><!--Section generated to contain objects referenced in tp:taxon-treatment.--><fig id="F1" position="float" orientation="portrait"><label>Figures 1–4.</label><caption><p>Adults. <bold>1</bold> <italic><tp:taxon-name><tp:taxon-name-part taxon-name-part-type="genus">Eumetriochroa</tp:taxon-name-part> <tp:taxon-name-part taxon-name-part-type="species">hiranoi</tp:taxon-name-part></tp:taxon-name></italic> Kumata <bold>2</bold> <italic><tp:taxon-name><tp:taxon-name-part taxon-name-part-type="genus">Eumetriochroa</tp:taxon-name-part> <tp:taxon-name-part taxon-name-part-type="species">hederae</tp:taxon-name-part></tp:taxon-name></italic> Kumata <bold>3</bold> <italic><tp:taxon-name><tp:taxon-name-part taxon-name-part-type="genus">Metriochroa</tp:taxon-name-part> <tp:taxon-name-part taxon-name-part-type="species">alboannulata</tp:taxon-name-part></tp:taxon-name></italic> Bai, sp. n. <bold>4</bold> <italic><tp:taxon-name><tp:taxon-name-part taxon-name-part-type="genus">Gibbovalva</tp:taxon-name-part> <tp:taxon-name-part taxon-name-part-type="species">clavata</tp:taxon-name-part></tp:taxon-name></italic> Bai, sp. n. Scale bar 2000 μm.</p></caption><graphic xmlns:xlink="http://www.w3.org/1999/xlink" xlink:href="zookeys-559-139-g001.jpg" position="float" orientation="portrait" xlink:type="simple" id="oo_76159.jpg"/></fig><fig id="F2" position="float" orientation="portrait"><label>Figures 5–8.</label><caption><p>Male genitalia. <bold>5</bold> <italic><tp:taxon-name><tp:taxon-name-part taxon-name-part-type="genus">Eumetriochroa</tp:taxon-name-part> <tp:taxon-name-part taxon-name-part-type="species">hiranoi</tp:taxon-name-part></tp:taxon-name></italic> Kumata <bold>6</bold> <italic><tp:taxon-name><tp:taxon-name-part taxon-name-part-type="genus">Eumetriochroa</tp:taxon-name-part> <tp:taxon-name-part taxon-name-part-type="species">hederae</tp:taxon-name-part></tp:taxon-name></italic> Kumata <bold>7</bold> <italic><tp:taxon-name><tp:taxon-name-part taxon-name-part-type="genus">Metriochroa</tp:taxon-name-part> <tp:taxon-name-part taxon-name-part-type="species">alboannulata</tp:taxon-name-part></tp:taxon-name></italic> Bai sp. n. <bold>8</bold> <italic><tp:taxon-name><tp:taxon-name-part taxon-name-part-type="genus">Gibbovalva</tp:taxon-name-part> <tp:taxon-name-part taxon-name-part-type="species">clavata</tp:taxon-name-part></tp:taxon-name></italic> Bai, sp. n. Scale bar 500 μm.</p></caption><graphic xmlns:xlink="http://www.w3.org/1999/xlink" xlink:href="zookeys-559-139-g002.jpg" position="float" orientation="portrait" xlink:type="simple" id="oo_76160.jpg"/></fig></tp:treatment-sec></tp:taxon-treatment>
